# Supplementary material for: Conformational changes in the motor ATPase CpaF facilitate a rotary mechanism of Tad pilus assembly
Source: Nat Commun. 2025 Apr 24;16:3839. doi: 10.1038/s41467-025-59009-5 (PMC12019362; doi:10.1038/s41467-025-59009-5)
Supplement: Supplementary file 10 — Source Data [file 41467_2025_59009_MOESM10_ESM.xlsx]

## Sheet: Sup. Fig. 1B
		Supplementary Figure 1B: Cα-Cα Distance (Å) of select residues during CpaF catalysis
				Cα-Cα Distance (Å)
		CpaF Residue	Closed	Compact	Expanded
		D116 between Chains a and d	47.5	70.6	92.2
		D116 between Chains e and f	41.7	54.8	56.2
		D116 between Chains f and a	37.8	36.7	49.2

## Sheet: Fig. 3D
		Figure 3D: Cα-Cα Distance (Å) of select residues during CpaF catalysis
				Cα-Cα Distance (Å) of each catalytic event
		CpaF Residue	ATP Binding	ATP Hydrolysis	ADP Release
		D116	7.246	24.774	4.553
		C196	5.465	13.226	2.4
		G284	12.19	7.966	12.621
		E331	22.559	7.466	10.777
		G284 (Adjacent CAD)	3.192	12.19	2.327
		E331 (Adjacent CAD)	6.693	22.559	2.487

## Sheet: Fig. 5B
		Figure 5B: ATPase activity
		CpaF Construct	Biological Replicate 1	Biological Replicate 2	Biological Replicate 3	Mean
		CpaF	5466.3	5931.64	4480.85	5292.93
		CpaF66-501	5167.31	3958.1	5622.09	4915.83
		CpaF73-501	6965.99	5823.37	4047.05	5612.14
		CpaF80-501	7965.62	8386.16	5826.27	7392.68
		CpaFK287A	93.04	172.37	971.54	412.317
		One-Way ANOVA followed by Dunnet's Multiple Comparisons Test (all mutants compared to CpaF)
		Comparison	P-value	Notation in figure
		CpaF vs. CpaF66-501	0.9835	ns
		CpaF vs. CpaF73-501	0.9922	ns
		CpaF vs. CpaF80-501	0.075	ns
		CpaF vs. CpaFK287A	0.0002	***

## Sheet: Fig. 5C
		Figure 5C: Thermal melt
		CpaF Construct	Biological Replicate 1	Biological Replicate 2	Biological Replicate 3	Biological Replicate 4	Mean
		CpaF	41.8	42	42	42	41.95
		CpaF66-501	42.2	42.5	42.5	42.5	42.425
		CpaF73-501	42	42	42.3	42	42.075
		CpaF80-501	41.2	41.5	41.5	41.3	41.375
		CpaFK287A	41	41	41	41	41
		One-Way ANOVA followed by Dunnet's Multiple Comparisons Test (all mutants compared to CpaF)
		Comparison	P-value	Notation in figure
		CpaF vs. CpaF66-501	0.6465	ns
		CpaF vs. CpaF73-501	0.9974	ns
		CpaF vs. CpaF80-501	0.4806	ns
		CpaF vs. CpaFK287A	0.1036	ns

## Sheet: Fig. 5D
		Figure 5D: % cells with fluorescent bodies (native)
		C. crescentus strain	Biological Replicate 1	Biological Replicate 2	Biological Replicate 3	Mean
		Parental	19.6643	30.8252	25.9259	25.4718
		cpaF66-501	0.896861	0.469484	1.07527	0.813871
		cpaF73-501	4.81172	6.08273	5.83942	5.57795
		cpaF80-501	9.88372	10.4513	16.0944	12.1431
		One-Way ANOVA followed by Tukey's Multiple Comparisons Test
		Comparison	P-value	Notation in figure
		Parental vs. cpaF66-501	< 0.0001	****
		Parental vs. cpaF73-501	0.0004	***
		Parental vs. cpaF80-501	0.005	**
		cpaF66-501 vs. cpaF73-501	0.3538	ns
		cpaF66-501 vs. cpaF80-501	0.0127	*
		cpaF73-501 vs. cpaF80-501	0.1472	ns

## Sheet: Fig. 5E
		Figure 5E: % cells with blocked pili (native)
		C. crescentus strain	Biological Replicate 1	Biological Replicate 2	Biological Replicate 3	Mean
		Parental	23.9024	29.1284	21.7593	24.93
		cpaF66-501	1.22549	0.233645	0.475059	0.644731
		cpaF73-501	4.79616	4.93827	5.4321	5.05551
		cpaF80-501	9.82801	9.28571	9.00243	9.37205
		One-Way ANOVA followed by Tukey's Multiple Comparisons Test
		Comparison	P-value	Notation in figure
		Parental vs. cpaF66-501	< 0.0001	****
		Parental vs. cpaF73-501	< 0.0001	****
		Parental vs. cpaF80-501	< 0.0001	****
		cpaF66-501 vs. cpaF73-501	0.0886	ns
		cpaF66-501 vs. cpaF80-501	0.0025	**
		cpaF73-501 vs. cpaF80-501	0.0964	ns

## Sheet: Fig. 5F
		Figure 5F: % cells with fluorescent bodies (overexpressed)
		C. crescentus strain	Biological Replicate 1	Biological Replicate 2	Biological Replicate 3	Mean
		Parental (EV)	23.6318	20.098	18.6275	20.7858
		cpaF66-501 (EV)	1.8018	3.48259	3.13253	2.80564
		cpaF73-501 (EV)	3.52941	5.66038	5.78313	4.99097
		cpaF80-501 (EV)	14.9758	11.33	10.3704	12.2254
		∆cpaF::cpaF (Uninduced)	13.494	16.6667	15.9601	15.3736
		∆cpaF::cpaF (Induced)	18.4211	10.5911	16.6259	15.2127
		∆cpaF::cpaF66-501 (Uninduced)	9.73872	8.75	8.0292	8.8393
		∆cpaF::cpaF66-501 (Induced)	9.55882	8.35381	10.4762	9.46294
		∆cpaF::cpaF73-501 (Uninduced)	10.6173	7.50605	8.3871	8.83681
		∆cpaF::cpaF73-501 (Induced)	9.70874	8.91089	8.35381	8.99115
		∆cpaF::cpaF80-501 (Uninduced)	8.25472	9.30788	8.31354	8.62538
		∆cpaF::cpaF80-501 (Induced)	6.77966	10.1617	6.35697	7.7661
		One-Way ANOVA followed by Tukey's Multiple Comparisons Test
		Comparison	P-value	Notation in figure
		Parental (EV) vs. cpaF66-501 (EV)	< 0.0001	****
		Parental (EV) vs. cpaF73-501 (EV)	< 0.0001	****
		Parental (EV) vs. cpaF80-501 (EV)	0.0006	***
		Parental (EV) vs. ∆cpaF::cpaF (Uninduced)	0.0685	ns
		Parental (EV) vs. ∆cpaF::cpaF (Induced)	0.0552	ns
		∆cpaF::cpaF (Uninduced) vs. ∆cpaF::cpaF66-501 (Uninduced)	0.014	*
		∆cpaF::cpaF (Uninduced) vs. ∆cpaF::cpaF66-501 (Induced)	0.0345	*
		∆cpaF::cpaF (Uninduced) vs. ∆cpaF::cpaF73-501 (Uninduced)	0.0139	*
		∆cpaF::cpaF (Uninduced) vs. ∆cpaF::cpaF73-501 (Induced)	0.0175	*
		∆cpaF::cpaF (Uninduced) vs. ∆cpaF::cpaF80-501 (Uninduced)	0.0102	*
		∆cpaF::cpaF (Uninduced) vs. ∆cpaF::cpaF80-501 (Induced)	0.0028	**
		∆cpaF::cpaF (Induced) vs. ∆cpaF::cpaF66-501 (Uninduced)	0.0177	*
		∆cpaF::cpaF (Induced) vs. ∆cpaF::cpaF66-501 (Induced)	0.0432	*
		∆cpaF::cpaF (Induced) vs. ∆cpaF::cpaF73-501 (Uninduced)	0.0176	*
		∆cpaF::cpaF (Induced) vs. ∆cpaF::cpaF73-501 (Induced)	0.0221	*
		∆cpaF::cpaF (Induced) vs. ∆cpaF::cpaF80-501 (Uninduced)	0.0129	*
		∆cpaF::cpaF (Induced) vs. ∆cpaF::cpaF80-501 (Induced)	0.0035	**
		∆cpaF::cpaF66-501 (Uninduced) vs. ∆cpaF::cpaF73-501 (Uninduced)	> 0.9999	ns
		∆cpaF::cpaF66-501 (Uninduced) vs. ∆cpaF::cpaF73-501 (Induced)	> 0.9999	ns
		∆cpaF::cpaF66-501 (Uninduced) vs. ∆cpaF::cpaF80-501 (Uninduced)	> 0.9999	ns
		∆cpaF::cpaF66-501 (Uninduced) vs. ∆cpaF::cpaF80-501 (Induced)	0.9999	ns
		∆cpaF::cpaF66-501 (Induced) vs. ∆cpaF::cpaF73-501 (Uninduced)	> 0.9999	ns
		∆cpaF::cpaF66-501 (Induced) vs. ∆cpaF::cpaF73-501 (Induced)	> 0.9999	ns
		∆cpaF::cpaF66-501 (Induced) vs. ∆cpaF::cpaF80-501 (Uninduced)	> 0.9999	ns
		∆cpaF::cpaF66-501 (Induced) vs. ∆cpaF::cpaF80-501 (Induced)	0.9926	ns
		∆cpaF::cpaF73-501 (Uninduced) vs. ∆cpaF::cpaF80-501 (Uninduced)	> 0.9999	ns
		∆cpaF::cpaF73-501 (Uninduced) vs. ∆cpaF::cpaF80-501 (Induced)	0.9999	ns
		∆cpaF::cpaF73-501 (Induced) vs. ∆cpaF::cpaF80-501 (Uninduced)	> 0.9999	ns
		∆cpaF::cpaF73-501 (Induced) vs. ∆cpaF::cpaF80-501 (Induced)	0.9996	ns

## Sheet: Fig. 5G
		Figure 5G: % cells with blocked pili (overexpressed)
		C. crescentus strain	Biological Replicate 1	Biological Replicate 2	Biological Replicate 3	Mean
		Parental (Empty Vector)	20.5379	26.3547	25	23.9642
		cpaF66-501 (Empty Vector)	0.243309	0.242131	0.240385	0.241941
		cpaF73-501 (Empty Vector)	3.67647	1.23762	3.38983	2.76797
		cpaF80-501 (Empty Vector)	4.9505	4.63415	6.5534	5.37935
		∆cpaF::cpaF (Uninduced)	13.3333	19.1176	19.1489	17.2
		∆cpaF::cpaF (Induced)	13.7349	14.5985	14.4578	14.2638
		∆cpaF::cpaF66-501 (Uninduced)	5.02392	5.93824	3.83693	4.93303
		∆cpaF::cpaF66-501 (Induced)	3.38983	5.63725	8.00971	5.67893
		∆cpaF::cpaF73-501 (Uninduced)	5.28846	6.05327	9.43396	6.92523
		∆cpaF::cpaF73-501 (Induced)	2.95567	6.03865	7.83848	5.61093
		∆cpaF::cpaF80-501 (Uninduced)	2.6699	4.29594	4.02844	3.66476
		∆cpaF::cpaF80-501 (Induced)	3.40633	7.8341	3.40633	4.88225
		One-Way ANOVA followed by Tukey's Multiple Comparisons Test
		Comparison	P-value	Notation in figure
		Parental (EV) vs. cpaF66-501 (EV)	< 0.0001	****
		Parental (EV) vs. cpaF73-501 (EV)	< 0.0001	****
		Parental (EV) vs. cpaF80-501 (EV)	< 0.0001	****
		Parental (EV) vs. ∆cpaF::cpaF (Uninduced)	0.0154	*
		Parental (EV) vs. ∆cpaF::cpaF (Induced)	0.0002	***
		∆cpaF::cpaF (Uninduced) vs. ∆cpaF::cpaF66-501 (Uninduced)	< 0.0001	****
		∆cpaF::cpaF (Uninduced) vs. ∆cpaF::cpaF66-501 (Induced)	< 0.0001	****
		∆cpaF::cpaF (Uninduced) vs. ∆cpaF::cpaF73-501 (Uninduced)	< 0.0001	****
		∆cpaF::cpaF (Uninduced) vs. ∆cpaF::cpaF73-501 (Induced)	< 0.0001	****
		∆cpaF::cpaF (Uninduced) vs. ∆cpaF::cpaF80-501 (Uninduced)	< 0.0001	****
		∆cpaF::cpaF (Uninduced) vs. ∆cpaF::cpaF80-501 (Induced)	< 0.0001	****
		∆cpaF::cpaF (Induced) vs. ∆cpaF::cpaF66-501 (Uninduced)	0.0004	***
		∆cpaF::cpaF (Induced) vs. ∆cpaF::cpaF66-501 (Induced)	0.0011	**
		∆cpaF::cpaF (Induced) vs. ∆cpaF::cpaF73-501 (Uninduced)	0.0068	**
		∆cpaF::cpaF (Induced) vs. ∆cpaF::cpaF73-501 (Induced)	0.001	***
		∆cpaF::cpaF (Induced) vs. ∆cpaF::cpaF80-501 (Uninduced)	< 0.0001	****
		∆cpaF::cpaF (Induced) vs. ∆cpaF::cpaF80-501 (Induced)	0.0003	***
		∆cpaF::cpaF66-501 (Uninduced) vs. ∆cpaF::cpaF73-501 (Uninduced)	0.9821	ns
		∆cpaF::cpaF66-501 (Uninduced) vs. ∆cpaF::cpaF73-501 (Induced)	> 0.9999	ns
		∆cpaF::cpaF66-501 (Uninduced) vs. ∆cpaF::cpaF80-501 (Uninduced)	0.9996	ns
		∆cpaF::cpaF66-501 (Uninduced) vs. ∆cpaF::cpaF80-501 (Induced)	> 0.9999	ns
		∆cpaF::cpaF66-501 (Induced) vs. ∆cpaF::cpaF73-501 (Uninduced)	0.9997	ns
		∆cpaF::cpaF66-501 (Induced) vs. ∆cpaF::cpaF73-501 (Induced)	> 0.9999	ns
		∆cpaF::cpaF66-501 (Induced) vs. ∆cpaF::cpaF80-501 (Uninduced)	0.9805	ns
		∆cpaF::cpaF66-501 (Induced) vs. ∆cpaF::cpaF80-501 (Induced)	> 0.9999	ns
		∆cpaF::cpaF73-501 (Uninduced) vs. ∆cpaF::cpaF80-501 (Uninduced)	0.6943	ns
		∆cpaF::cpaF73-501 (Uninduced) vs. ∆cpaF::cpaF80-501 (Induced)	0.9784	ns
		∆cpaF::cpaF73-501 (Induced) vs. ∆cpaF::cpaF80-501 (Uninduced)	0.9849	ns
		∆cpaF::cpaF73-501 (Induced) vs. ∆cpaF::cpaF80-501 (Induced)	> 0.9999	ns

## Sheet: Sup. Fig. 12A-B
								1	Parental									1	Parental + Empty Vector
								2	∆cpaF									2	∆cpaF + CpaF (Uninduced)
								3	cpaF66-501									3	∆cpaF + CpaF (Induced)
								4	cpaF73-501									4	cpaF66-501 + Empty Vector
								5	cpaF80-501									5	∆cpaF + CpaF66-501 (Uninduced)
								6	cpaF145-501									6	∆cpaF + CpaF66-501 (Induced)
								7	cpaF147-501									7	cpaF73-501 + Empty Vector
								8	cpaF149-501									8	∆cpaF + CpaF73-501 (Uninduced)
																		9	∆cpaF + CpaF73-501 (Induced)
																		10	cpaF80-501 + Empty Vector
																		11	∆cpaF + CpaF80-501 (Uninduced)
																		12	∆cpaF + CpaF80-501 (Induced)
